# Supplementary material for: Oxometallate-Based Ionic Liquid Catalyzed CO2-Promoted Hydration of Propargylic Alcohols for α-Hydroxy Ketones Synthesis
Source: Int J Mol Sci. 2024 Dec 25;26(1):62. doi: 10.3390/ijms26010062 (PMC11719523; doi:10.3390/ijms26010062)
Supplement: Supplementary file 1 [file ijms-26-00062-s001.zip]

Archive with 1 entries (1 files):
- ijms-3358801-supplementary.pdf
